# Supplementary material for: Light regulates stomatal development by modulating paracrine signaling from inner tissues
Source: Nat Commun. 2021 Jun 7;12:3403. doi: 10.1038/s41467-021-23728-2 (PMC8184810; doi:10.1038/s41467-021-23728-2)
Supplement: Supplementary file 3 — Source data file [file 41467_2021_23728_MOESM3_ESM.xlsx]

## Sheet: Fig. 1b
Figure 1b
		Stomatal Density (mm-2)
		WT			hy5-215			HY5-OX
	Light Intensity (µmol m-2 s-1)	40	80	160	40	80	160	40	80	160
	Data 1	106.482	133.669	215.23	92.8889	122.341	129.138	151.794	215.23	212.965
	Data 2	108.748	156.325	194.84	88.3577	113.279	140.466	156.325	160.856	208.434
	Data 3	115.545	183.512	215.23	99.6857	106.482	138.201	138.201	181.247	242.417
	Data 4	124.607	151.794	165.388	104.217	117.81	124.607	122.341	183.512	251.48
	Data 5	122.341	151.794	185.778	106.482	129.138	144.997	147.263	194.84	226.558
	Data 6	122.341	142.732	176.715	106.482	117.81	135.935	160.856	192.575	199.371
	Data 7	115.545	149.529	206.168	108.748	104.217	122.341	149.529	163.122	185.778
	Data 8	144.997	140.466	169.919	88.3577	126.873	126.873	133.669	176.715	212.965
	Data 9	120.076	144.997		90.6233	99.6856	129.138	158.591	172.184	183.512
	Data 10	142.732	163.122		97.4201	106.482	111.014	172.184	158.591	226.558
	Tukey's multiple comparisons test	Mean Diff.	95.00% CI of diff.	Significant?	Summary	Adjusted P Value
	Key: Low, 40; Medium, 80; High, 160
	Low:WT vs. Low:hy5	24.02	2.765 to 45.27	Yes	*	0.0152
	Low:WT vs. Low:HY5-OX	-26.73	-47.98 to -5.484	Yes	**	0.0041
	Low:WT vs. Medium:WT	-29.45	-50.7 to -8.202	Yes	***	0.001
	Low:WT vs. Medium:hy5	7.93	-13.32 to 29.18	No	ns	0.9563
	Low:WT vs. Medium:HY5-OX	-57.55	-78.8 to -36.3	Yes	****	<0.0001
	Low:WT vs. High:WT	-68.82	-91.36 to -46.28	Yes	****	<0.0001
	Low:WT vs. High:hy5	-7.929	-29.18 to 13.32	No	ns	0.9563
	Low:WT vs. High:HY5-OX	-92.66	-113.9 to -71.41	Yes	****	<0.0001
	Low:hy5 vs. Low:HY5-OX	-50.75	-72 to -29.5	Yes	****	<0.0001
	Low:hy5 vs. Medium:WT	-53.47	-74.72 to -32.22	Yes	****	<0.0001
	Low:hy5 vs. Medium:hy5	-16.09	-37.34 to 5.164	No	ns	0.291
	Low:hy5 vs. Medium:HY5-OX	-81.56	-102.8 to -60.31	Yes	****	<0.0001
	Low:hy5 vs. High:WT	-92.83	-115.4 to -70.29	Yes	****	<0.0001
	Low:hy5 vs. High:hy5	-31.94	-53.19 to -10.69	Yes	***	0.0003
	Low:hy5 vs. High:HY5-OX	-116.7	-137.9 to -95.43	Yes	****	<0.0001
	Low:HY5-OX vs. Medium:WT	-2.719	-23.97 to 18.53	No	ns	>0.9999
	Low:HY5-OX vs. Medium:hy5	34.66	13.41 to 55.91	Yes	****	<0.0001
	Low:HY5-OX vs. Medium:HY5-OX	-30.81	-52.06 to -9.562	Yes	***	0.0005
	Low:HY5-OX vs. High:WT	-42.08	-64.62 to -19.54	Yes	****	<0.0001
	Low:HY5-OX vs. High:hy5	18.8	-2.446 to 40.05	No	ns	0.1253
	Low:HY5-OX vs. High:HY5-OX	-65.93	-87.18 to -44.68	Yes	****	<0.0001
	Medium:WT vs. Medium:hy5	37.38	16.13 to 58.63	Yes	****	<0.0001
	Medium:WT vs. Medium:HY5-OX	-28.09	-49.34 to -6.843	Yes	**	0.002
	Medium:WT vs. High:WT	-39.36	-61.9 to -16.83	Yes	****	<0.0001
	Medium:WT vs. High:hy5	21.52	0.2729 to 42.77	Yes	*	0.0448
	Medium:WT vs. High:HY5-OX	-63.21	-84.46 to -41.96	Yes	****	<0.0001
	Medium:hy5 vs. Medium:HY5-OX	-65.48	-86.73 to -44.23	Yes	****	<0.0001
	Medium:hy5 vs. High:WT	-76.75	-99.29 to -54.21	Yes	****	<0.0001
	Medium:hy5 vs. High:hy5	-15.86	-37.11 to 5.391	No	ns	0.3092
	Medium:hy5 vs. High:HY5-OX	-100.6	-121.8 to -79.34	Yes	****	<0.0001
	Medium:HY5-OX vs. High:WT	-11.27	-33.81 to 11.27	No	ns	0.8047
	Medium:HY5-OX vs. High:hy5	49.62	28.37 to 70.87	Yes	****	<0.0001
	Medium:HY5-OX vs. High:HY5-OX	-35.12	-56.37 to -13.87	Yes	****	<0.0001
	High:WT vs. High:hy5	60.89	38.35 to 83.43	Yes	****	<0.0001
	High:WT vs. High:HY5-OX	-23.85	-46.38 to -1.306	Yes	*	0.0299
	High:hy5 vs. High:HY5-OX	-84.73	-106 to -63.48	Yes	****	<0.0001

## Sheet: Fig. 1c
Figure 1c
		Stomatal Index
		WT			hy5-215			HY5-OX
	Light Intensity (µmol m-2 s-1)	40	80	160	40	80	160	40	80	160
	Data 1	0.251337	0.318919	0.354478	0.251534	0.308571	0.308108	0.268	0.338078	0.367188
	Data 2	0.271186	0.334951	0.344	0.254902	0.308642	0.305419	0.285124	0.342995	0.344569
	Data 3	0.267016	0.326613	0.311475	0.247191	0.305195	0.314433	0.264069	0.34188	0.360269
	Data 4	0.282051	0.326829	0.331818	0.251366	0.300578	0.268293	0.276923	0.327935	0.330357
	Data 5	0.287234	0.316038	0.366071	0.261111	0.313187	0.316832	0.266393	0.338583	0.353357
	Data 6	0.267327	0.324742	0.336207	0.256831	0.302326	0.29703	0.315556	0.335968	0.360656
	Data 7	0.284916	0.305556	0.348659	0.26087	0.304636	0.298343	0.285714	0.32287	0.331984
	Data 8	0.271186	0.316327	0.324675	0.225434	0.302703	0.287179	0.259912	0.330508	0.367188
	Data 9	0.291209	0.324873		0.223464	0.303448	0.296875	0.284553	0.317992	0.34322
	Data 10	0.286364	0.301255		0.255952	0.305195	0.30625	0.296875	0.316742	0.346021
	Tukey's multiple comparisons test	Mean Diff.	95.00% CI of diff.	Significant?	Summary	Adjusted P Value
	Key: Low, 40; Medium, 80; High, 160
	Low:WT vs. Low:hy5	0.02711	0.008716 to 0.0455	Yes	***	0.0004
	Low:WT vs. Low:HY5-OX	-0.00434	-0.02273 to 0.01405	No	ns	0.9978
	Low:WT vs. Medium:WT	-0.04363	-0.06202 to -0.02524	Yes	****	<0.0001
	Low:WT vs. Medium:hy5	-0.02946	-0.04785 to -0.01107	Yes	****	<0.0001
	Low:WT vs. Medium:HY5-OX	-0.05538	-0.07377 to -0.03699	Yes	****	<0.0001
	Low:WT vs. High:WT	-0.06371	-0.08322 to -0.0442	Yes	****	<0.0001
	Low:WT vs. High:hy5	-0.02389	-0.04228 to -0.005496	Yes	**	0.0026
	Low:WT vs. High:HY5-OX	-0.07452	-0.09291 to -0.05613	Yes	****	<0.0001
	Low:hy5 vs. Low:HY5-OX	-0.03145	-0.04984 to -0.01306	Yes	****	<0.0001
	Low:hy5 vs. Medium:WT	-0.07074	-0.08913 to -0.05235	Yes	****	<0.0001
	Low:hy5 vs. Medium:hy5	-0.05657	-0.07496 to -0.03818	Yes	****	<0.0001
	Low:hy5 vs. Medium:HY5-OX	-0.08249	-0.1009 to -0.0641	Yes	****	<0.0001
	Low:hy5 vs. High:WT	-0.09082	-0.1103 to -0.07131	Yes	****	<0.0001
	Low:hy5 vs. High:hy5	-0.051	-0.06939 to -0.03261	Yes	****	<0.0001
	Low:hy5 vs. High:HY5-OX	-0.1016	-0.12 to -0.08324	Yes	****	<0.0001
	Low:HY5-OX vs. Medium:WT	-0.03929	-0.05768 to -0.0209	Yes	****	<0.0001
	Low:HY5-OX vs. Medium:hy5	-0.02512	-0.04351 to -0.006726	Yes	**	0.0013
	Low:HY5-OX vs. Medium:HY5-OX	-0.05104	-0.06943 to -0.03265	Yes	****	<0.0001
	Low:HY5-OX vs. High:WT	-0.05937	-0.07888 to -0.03986	Yes	****	<0.0001
	Low:HY5-OX vs. High:hy5	-0.01955	-0.03794 to -0.001156	Yes	*	0.0286
	Low:HY5-OX vs. High:HY5-OX	-0.07018	-0.08857 to -0.05179	Yes	****	<0.0001
	Medium:WT vs. Medium:hy5	0.01417	-0.004224 to 0.03256	No	ns	0.269
	Medium:WT vs. Medium:HY5-OX	-0.01175	-0.03014 to 0.006644	No	ns	0.5228
	Medium:WT vs. High:WT	-0.02008	-0.03959 to -0.0005676	Yes	*	0.0388
	Medium:WT vs. High:hy5	0.01974	0.001346 to 0.03813	Yes	*	0.026
	Medium:WT vs. High:HY5-OX	-0.03089	-0.04928 to -0.0125	Yes	****	<0.0001
	Medium:hy5 vs. Medium:HY5-OX	-0.02592	-0.04431 to -0.007526	Yes	***	0.0008
	Medium:hy5 vs. High:WT	-0.03425	-0.05376 to -0.01474	Yes	****	<0.0001
	Medium:hy5 vs. High:hy5	0.00557	-0.01282 to 0.02396	No	ns	0.9879
	Medium:hy5 vs. High:HY5-OX	-0.04506	-0.06345 to -0.02667	Yes	****	<0.0001
	Medium:HY5-OX vs. High:WT	-0.008327	-0.02784 to 0.01118	No	ns	0.9087
	Medium:HY5-OX vs. High:hy5	0.03149	0.0131 to 0.04988	Yes	****	<0.0001
	Medium:HY5-OX vs. High:HY5-OX	-0.01914	-0.03753 to -0.0007459	Yes	*	0.035
	High:WT vs. High:hy5	0.03982	0.02031 to 0.05933	Yes	****	<0.0001
	High:WT vs. High:HY5-OX	-0.01081	-0.03032 to 0.008697	No	ns	0.7028
	High:hy5 vs. High:HY5-OX	-0.05063	-0.06902 to -0.03224	Yes	****	<0.0001

## Sheet: Fig. 1e
Figure 1e
		Percentage of Meristemoid + GMC (%)
		WT			hy5-215			HY5-OX
	Light Intensity (µmol m-2 s-1)	40	80	160	40	80	160	40	80	160
	Data 1	7.25	12	11.11	7.69	8.06	8.33	13.83	10.43	17.58
	Data 2	8.2	13.58	13.16	13.73	9.68	7.02	15.31	12.2	10.78
	Data 3	5.88	11.39	10.39	8.89	9.68	9.09	10.78	12.6	13.27
	Data 4	10.53	10.96	11.27	11.76	10.53	11.11	15.84	14.91	15.25
	Data 5	13.56	11.76	9.2	8.33	8.89	7.84	14	10.38	14.29
	Data 6	8.96	9.41	13.16	14.29	9.62	8.62	15.46	12.62	12.82
	Data 7	10.87	10.39	10.39	14.08	12.12	11.11	11.36	12.75	12.93
	Data 8	9.21	8.97	10.96	10.53	10.14	8.96	14.29	15.84	12.96
	Data 9	10	7.59	12	10.29	7.69	7.69	16.83	10.23
	Data 10	13.11	13.16	10.29	9.23	6.56	7.69	12.24	14.13
		Percentage of SLGC (%)
		WT			hy5-215			HY5-OX
	Light Intensity (µmol m-2 s-1)	40	80	160	40	80	160	40	80	160
	Data 1	8.7	10.67	12.35	5.77	8.06	8.33	10.64	11.3	10.99
	Data 2	8.2	14.81	15.79	9.8	8.06	8.77	9.18	12.2	9.8
	Data 3	5.88	11.39	10.39	6.67	9.68	9.09	8.82	9.45	10.2
	Data 4	8.77	9.59	11.27	11.76	8.77	11.11	12.87	14.04	13.56
	Data 5	8.47	10.29	12.64	5	8.89	7.84	8	7.55	12.5
	Data 6	8.96	9.41	14.47	6.35	9.62	6.9	12.37	10.68	12.82
	Data 7	10.87	7.79	9.09	11.27	6.06	9.52	10.23	10.78	8.62
	Data 8	7.89	8.97	13.7	11.84	4.35	7.46	12.09	12.87	12.04
	Data 9	6.67	7.59	13.33	7.35	3.85	7.69	10.89	9.09
	Data 10	8.2	9.21	14.71	9.23	6.56	9.62	11.22	10.87
	Tukey's multiple comparisons test	Mean Diff.	95.00% CI of diff.	Significant?	Summary	Adjusted P Value
	Key: Low, 40; Medium, 80; High, 160. Percentage of Meristemoid+GMC and SLGC were combined for the analyses.
	Low:WT vs. Low:hy5	-0.01371	-0.06019 to 0.03278	No	ns	0.9898
	Low:WT vs. Low:OX	-0.06611	-0.1126 to -0.01962	Yes	***	0.0007
	Low:WT vs. Medium:WT	-0.0288	-0.07528 to 0.01768	No	ns	0.5642
	Low:WT vs. Medium:hy5	0.0133	-0.03318 to 0.05979	No	ns	0.9916
	Low:WT vs. Medium:OX	-0.05474	-0.1012 to -0.008261	Yes	**	0.0095
	Low:WT vs. High:WT	-0.0595	-0.106 to -0.01301	Yes	**	0.0032
	Low:WT vs. High:hy5	0.006356	-0.04013 to 0.05284	No	ns	>0.9999
	Low:WT vs. High:OX	-0.07036	-0.1197 to -0.02106	Yes	***	0.0006
	Low:hy5 vs. Low:OX	-0.0524	-0.09888 to -0.005915	Yes	*	0.0156
	Low:hy5 vs. Medium:WT	-0.01509	-0.06158 to 0.03139	No	ns	0.9811
	Low:hy5 vs. Medium:hy5	0.02701	-0.01947 to 0.0735	No	ns	0.6469
	Low:hy5 vs. Medium:OX	-0.04104	-0.08752 to 0.005447	No	ns	0.1272
	Low:hy5 vs. High:WT	-0.04579	-0.09227 to 0.0006956	No	ns	0.0568
	Low:hy5 vs. High:hy5	0.02006	-0.02642 to 0.06655	No	ns	0.9032
	Low:hy5 vs. High:OX	-0.05665	-0.106 to -0.00735	Yes	*	0.0126
	Low:OX vs. Medium:WT	0.03731	-0.009178 to 0.08379	No	ns	0.2206
	Low:OX vs. Medium:hy5	0.07941	0.03293 to 0.1259	Yes	****	<0.0001
	Low:OX vs. Medium:OX	0.01136	-0.03512 to 0.05785	No	ns	0.9971
	Low:OX vs. High:WT	0.00661	-0.03987 to 0.05309	No	ns	>0.9999
	Low:OX vs. High:hy5	0.07246	0.02598 to 0.1189	Yes	***	0.0001
	Low:OX vs. High:OX	-0.004255	-0.05356 to 0.04505	No	ns	>0.9999
	Medium:WT vs. Medium:hy5	0.0421	-0.004379 to 0.08859	No	ns	0.1072
	Medium:WT vs. Medium:OX	-0.02594	-0.07243 to 0.02054	No	ns	0.6948
	Medium:WT vs. High:WT	-0.03069	-0.07718 to 0.01579	No	ns	0.4768
	Medium:WT vs. High:hy5	0.03516	-0.01133 to 0.08164	No	ns	0.2921
	Medium:WT vs. High:OX	-0.04156	-0.09086 to 0.007742	No	ns	0.1688
	Medium:hy5 vs. Medium:OX	-0.06805	-0.1145 to -0.02156	Yes	***	0.0004
	Medium:hy5 vs. High:WT	-0.0728	-0.1193 to -0.02632	Yes	***	0.0001
	Medium:hy5 vs. High:hy5	-0.006948	-0.05343 to 0.03954	No	ns	>0.9999
	Medium:hy5 vs. High:OX	-0.08367	-0.133 to -0.03436	Yes	****	<0.0001
	Medium:OX vs. High:WT	-0.004752	-0.05123 to 0.04173	No	ns	>0.9999
	Medium:OX vs. High:hy5	0.0611	0.01462 to 0.1076	Yes	**	0.0022
	Medium:OX vs. High:OX	-0.01562	-0.06492 to 0.03369	No	ns	0.9838
	High:WT vs. High:hy5	0.06585	0.01937 to 0.1123	Yes	***	0.0007
	High:WT vs. High:OX	-0.01087	-0.06017 to 0.03844	No	ns	0.9986
	High:hy5 vs. High:OX	-0.07672	-0.126 to -0.02741	Yes	***	0.0001

## Sheet: Fig. 2g
Figure 2g
		SPCHpro:SPCH-CFP		SPCHpro:SPCH-CFP hy5-51
		Dark	Dark to Light	Dark	Dark to Light
	Data 1	0	8	0	2
	Data 2	2	11	1	2
	Data 3	8	16	3	4
	Data 4	0	21	0	5
	Data 5	2	14	6	4
	Data 6	3	14	3	6
	Data 7	0	20	0	1
	Data 8	1	10	0	2
	Data 9	0	15	0	7
	Data 10	0	9	0	1
	Tukey's multiple comparisons test	Mean Diff.	95.00% CI of diff.	Significant?	Summary	Adjusted P Value
	SPCH-CFP:Dark vs. SPCH-CFP:Dark to Light	-12.2	-15.74 to -8.663	Yes	****	<0.0001
	SPCH-CFP:Dark vs. SPCH-CFP in hy5:Dark	0.3	-3.237 to 3.837	No	ns	0.9957
	SPCH-CFP:Dark vs. SPCH-CFP in hy5:Dark to Light	-1.8	-5.337 to 1.737	No	ns	0.5255
	SPCH-CFP:Dark to Light vs. SPCH-CFP in hy5:Dark	12.5	8.963 to 16.04	Yes	****	<0.0001
	SPCH-CFP:Dark to Light vs. SPCH-CFP in hy5:Dark to Light	10.4	6.863 to 13.94	Yes	****	<0.0001
	SPCH-CFP in hy5:Dark vs. SPCH-CFP in hy5:Dark to Light	-2.1	-5.637 to 1.437	No	ns	0.392

## Sheet: Fig. 2h
Figure 2h
		SPCHpro:SPCH2-4A-YFP
		Dark	Dark to Light
	Data 1	67	62
	Data 2	64	90
	Data 3	119	102
	Data 4	117	133
	Data 5	122	67
	Data 6	96	55
	Data 7	160	69
	Data 8	81	160
	Data 9	152	123
	Data 10	101	153

## Sheet: Fig. 3a
Figure 3a
		WT	hy5-215	hy5-51	HY5-OX
	Data 1	1	0.790182	0.831495	1.31263
	Data 2	1	0.740969	0.695025	1.26714
	Data 3	1	0.753574	0.714246	1.24608
	Average	1	0.761575	0.746922	1.27528
	Tukey's multiple comparisons test	Mean Diff.	95.00% CI of diff.	Significant?	Summary	Adjusted P Value
	WT vs. hy5-215	0.2384	0.1022 to 0.3747	Yes	**	0.0023
	WT vs. hy5-51	0.2531	0.1168 to 0.3893	Yes	**	0.0015
	WT vs. HY5-OX	-0.2753	-0.4115 to -0.139	Yes	***	0.0009
	hy5-215 vs. hy5-51	0.01465	-0.1216 to 0.1509	No	ns	0.9849
	hy5-215 vs. HY5-OX	-0.5137	-0.65 to -0.3775	Yes	****	<0.0001
	hy5-51 vs. HY5-OX	-0.5284	-0.6646 to -0.3921	Yes	****	<0.0001

## Sheet: Fig. 3b
Figure 3b
		WT			hy5-215			HY5-OX
	Hours after light exposure	0	2	4	0	2	4	0	2	4
	Data 1	1	2.95543	3.38317	0.95835	1.92968	2.18482	1.51882	3.79637	4.4466
	Data 2	1	3.20692	3.80442	0.99309	1.60856	1.77195	1.28818	4.31853	4.73885
	Data 3	1	2.51704	2.68668	0.69861	1.05825	1.13994	1.06699	2.71503	3.39786
	Average	1	2.89313	3.29142	0.88335	1.53216	1.6989	1.29133	3.60998	4.19444
	Tukey's multiple comparisons test	Mean Diff.	95.00% CI of diff.	Significant?	Summary	Adjusted P Value
	0:WT vs. 0:hy5	0.0008867	-0.004908 to 0.006681	No	ns	0.9997
	0:WT vs. 0:HY5OX	-0.001467	-0.007261 to 0.004328	No	ns	0.991
	0:WT vs. 2:WT	-0.0107	-0.01649 to -0.004902	Yes	***	0.0001
	0:WT vs. 2:hy5	-0.002613	-0.008408 to 0.003181	No	ns	0.8032
	0:WT vs. 2:HY5OX	-0.01434	-0.02014 to -0.008549	Yes	****	<0.0001
	0:WT vs. 4:WT	-0.01279	-0.01858 to -0.006995	Yes	****	<0.0001
	0:WT vs. 4:hy5	-0.003503	-0.009298 to 0.002291	No	ns	0.4915
	0:WT vs. 4:HY5OX	-0.01788	-0.02367 to -0.01209	Yes	****	<0.0001
	0:hy5 vs. 0:HY5OX	-0.002353	-0.008148 to 0.003441	No	ns	0.8748
	0:hy5 vs. 2:WT	-0.01158	-0.01738 to -0.005789	Yes	****	<0.0001
	0:hy5 vs. 2:hy5	-0.0035	-0.009295 to 0.002295	No	ns	0.4927
	0:hy5 vs. 2:HY5OX	-0.01523	-0.02102 to -0.009435	Yes	****	<0.0001
	0:hy5 vs. 4:WT	-0.01368	-0.01947 to -0.007882	Yes	****	<0.0001
	0:hy5 vs. 4:hy5	-0.00439	-0.01018 to 0.001405	No	ns	0.2313
	0:hy5 vs. 4:HY5OX	-0.01877	-0.02456 to -0.01297	Yes	****	<0.0001
	0:HY5OX vs. 2:WT	-0.00923	-0.01502 to -0.003435	Yes	***	0.0007
	0:HY5OX vs. 2:hy5	-0.001147	-0.006941 to 0.004648	No	ns	0.9983
	0:HY5OX vs. 2:HY5OX	-0.01288	-0.01867 to -0.007082	Yes	****	<0.0001
	0:HY5OX vs. 4:WT	-0.01132	-0.01712 to -0.005529	Yes	****	<0.0001
	0:HY5OX vs. 4:hy5	-0.002037	-0.007831 to 0.003758	No	ns	0.9384
	0:HY5OX vs. 4:HY5OX	-0.01641	-0.02221 to -0.01062	Yes	****	<0.0001
	2:WT vs. 2:hy5	0.008083	0.002289 to 0.01388	Yes	**	0.003
	2:WT vs. 2:HY5OX	-0.003647	-0.009441 to 0.002148	No	ns	0.442
	2:WT vs. 4:WT	-0.002093	-0.007888 to 0.003701	No	ns	0.929
	2:WT vs. 4:hy5	0.007193	0.001399 to 0.01299	Yes	**	0.009
	2:WT vs. 4:HY5OX	-0.007183	-0.01298 to -0.001389	Yes	**	0.0091
	2:hy5 vs. 2:HY5OX	-0.01173	-0.01752 to -0.005935	Yes	****	<0.0001
	2:hy5 vs. 4:WT	-0.01018	-0.01597 to -0.004382	Yes	***	0.0002
	2:hy5 vs. 4:hy5	-0.00089	-0.006685 to 0.004905	No	ns	0.9997
	2:hy5 vs. 4:HY5OX	-0.01527	-0.02106 to -0.009472	Yes	****	<0.0001
	2:HY5OX vs. 4:WT	0.001553	-0.004241 to 0.007348	No	ns	0.9871
	2:HY5OX vs. 4:hy5	0.01084	0.005045 to 0.01663	Yes	***	0.0001
	2:HY5OX vs. 4:HY5OX	-0.003537	-0.009331 to 0.002258	No	ns	0.4798
	4:WT vs. 4:hy5	0.009287	0.003492 to 0.01508	Yes	***	0.0007
	4:WT vs. 4:HY5OX	-0.00509	-0.01088 to 0.0007047	No	ns	0.1119
	4:hy5 vs. 4:HY5OX	-0.01438	-0.02017 to -0.008582	Yes	****	<0.0001

## Sheet: Fig. 3e
Figure 3e

## Sheet: Fig. 3f
Figure 3f

## Sheet: Fig. 3g
Figure 3g
		WT, Dark					WT, Dark to Light					HY5pro:HY5-YFP, Dark					HY5pro:HY5-YFP, Dark to Light
		P1	P2	P3	3'	IR1	P1	P2	P3	3'	IR1	P1	P2	P3	3'	IR1	P1	P2	P3	3'	IR1
	Data 1	0.00195195	0.00174644	0.0015791	0.000510124	0.00200435	0.00102114	0.00429381	0.00125815	0.000345118	0.00225413	0.00687571	0.00469078	0.00757686	0.00159818	0.00212235	0.0566151	0.109258	0.0355014	0.00901783	0.00442852
	Data 2	0.00116678	0.00130786	0.00134278	0.00162482	7.47844e-05	0.00076777	0.002974	0.00161609	3.45876e-05	0.000782041	0.00402664	0.00777552	0.00478019	0.00103135	0.00350538	0.0655257	0.060462	0.0616841	0.00741929	0.00653047
	Data 3	0.0010883	0.00223151	0.00239074	0.000831773	0.00136143	0.000637365	0.00122571	0.000435091	0.000480325	0.000905147	0.00490442	0.00537247	0.00957404	0.00113513		0.0598366	0.0669177	0.0567879	0.00537035	0.00402104
	Average	0.00140234	0.00176194	0.00177088	0.000988907	0.00114686	0.000808758	0.00283117	0.00110311	0.000286677	0.00131377	0.00526892	0.00594625	0.00731036	0.00125489	0.00281387	0.0606591	0.0788793	0.0513244	0.00726916	0.00499335

[truncated: 26 more sheets: Fig. 4k, Fig. 4l, Fig. 5g, Fig. 5l, Fig. 5m, S. Fig. 1a, S. Fig. 1b, S. Fig. 1c, S. Fig. 1d, S. Fig. 1e, S. Fig. 2b, S. Fig. 2c, S. Fig. 2d, S. Fig. 3a, S. Fig. 3b, S. Fig. 4c, S. Fig. 6a, S. Fig. 6b, S. Fig. 7b, S. Fig. 9a …]
